# Supplementary material for: Diagnosis of Occlusal Tooth Wear Using 3D Imaging of Optical Coherence Tomography Ex Vivo
Source: Sensors (Basel). 2020 Oct 23;20(21):6016. doi: 10.3390/s20216016 (PMC7660331; doi:10.3390/s20216016)
Supplement: Supplementary file 1 [file sensors-20-06016-s001.zip]

Archive with 7 entries (7 files):
- sensore Kashiwa/Video 1.mp4
- sensore Kashiwa/Video2.mp4
- sensore Kashiwa/Video3.mp4
- sensore Kashiwa/Video4.mp4
- sensore Kashiwa/Video5.mp4
- sensore Kashiwa/Video6.mp4
- sensore Kashiwa/Video7.mp4
